# Supplementary material for: Simulation Study of Chain-like Body Translocation through Conical Pores in Thick Membranes
Source: Membranes (Basel). 2022 Jan 24;12(2):138. doi: 10.3390/membranes12020138 (PMC8878698; doi:10.3390/membranes12020138)
Supplement: Supplementary file 1 [file membranes-12-00138-s001.zip]

Archive with 1 entries (1 files):
- membranes-1510334-supplementary.pdf
